# Supplementary material for: Human-Robot Joint Misalignment, Physical Interaction, and Gait Kinematic Assessment in Ankle-Foot Orthoses
Source: Sensors (Basel). 2023 Dec 31;24(1):246. doi: 10.3390/s24010246 (PMC10781370; doi:10.3390/s24010246)
Supplement: Supplementary file 1 [file sensors-24-00246-s001.zip]

Archive with 2 entries (2 files):
- Supplementary_Files_RAndrade_JFigueiredo_PFonseca_JVilasBoas_MSilva_CSantos/Supplementary File S1 -Protocol.mp4
- Supplementary_Files_RAndrade_JFigueiredo_PFonseca_JVilasBoas_MSilva_CSantos/Supplementary File S2 - Table S1 Questionnaire Scores.pdf
